# Supplementary material for: Protocol for evaluating the activity of R2 retrotransposons in mammalian cells
Source: STAR Protoc. 2025 Jan 6;6(1):103538. doi: 10.1016/j.xpro.2024.103538 (PMC11758571; doi:10.1016/j.xpro.2024.103538)
Supplement: Table S1. DNA sequences of related primers, synthetic genes and plasmids, related to Step 1 to Step 4 [file mmc1.xlsx]

## Sheet: Backbone plasmids
Name	Sequences
mCherry-pCAG-mock	CCATAGAGCCCACCGCATCCCCAGCATGCCTGCTATTGTCTTCCCAATCCTCCCCCTTGCTGTCCTGCCCCACCCCACCCCCCAGAATAGAATGACACCTACTCAGACAATGCGATGCAATTTCCTCATTTTATTAGGAAAGGACAGTGGGAGTGGCACCTTCCAGGGTCAAGGAAGGCACGGGGGAGGGGCAAACAACAGATGGCTGGCAACTAGAAGGCACAGGGATCCTTACTTGTACAGCTCGTCCATGCCGCCGGTGGAGTGGCGGCCCTCGGCGCGTTCGTACTGTTCCACGATGGTGTAGTCCTCGTTGTGGGAGGTGATGTCCAACTTGATGTTGACGTTGTAGGCGCCGGGCAGCTGCACGGGCTTCTTGGCCTTGTAGGTGGTCTTGAC…
pCAG-protein-mock	ACGCGTTGACATTGATTATTGACTAGTTATTAATAGTAATCAATTACGGGGTCATTAGTTCATAGCCCATATATGGAGTTCCGCGTTACATAACTTACGGTAAATGGCCCGCCTGGCTGACCGCCCAACGACCCCCGCCCATTGACGTCAATAATGACGTATGTTCCCATAGTAACGCCAATAGGGACTTTCCATTGACGTCAATGGGTGGACTATTTACGGTAAACTGCCCACTTGGCAGTACATCAAGTGTATCATATGCCAAGTACGCCCCCTATTGACGTCAATGACGGTAAATGGCCCGCCTGGCATTATGCCCAGTACATGACCTTATGGGACTTTCCTACTTGGCAGTACATCTACGTATTAGTCATCGCTATTACCATGGGTCGAGGTGAG…

## Sheet: Synthetic sequences
Name	Sequences
R2Tg CDS-up	CCCAAGAAGAAGAGGAAGGTTcccgggATGGCCAGCTGCCCCAAGCCAGGCCCACCTGTGTCTGCCGGCGCCATGAGCCTGGAATCTGGACTGACAACACACAGCGTGCTGGCCATCGAGAGAGGACCCAACAGCCTGGCCAATTCCGGCTCTGATTTCGGCGGCGGCGGCCTGGGCCTGCCACTAAGACTGCTGCGTGTATCAGTGGGCACGCAGACCAGCAGAAGCGATTGGGTGGATCTGGTGAGCTGGTCCCACCCTGGCCCTACAAGCAAGTCCCAGCAGGTTGACCTTGTGAGCCTGTTCCCGAAGCACCGGGTGGACCTGCTATCCAAAAATGATCAGGTGGATCTGGTCGCGCAATTCCTGCCTTCAAAGTTCCCTCCCAACCTGGCTGAA…
R2Tg CDS-down	TTTTCAATCTGTGGCTGACCACCGGCAAGATTCCCGACATGGTGCGGGGATGTCGGACCGTGCTGATCCCAAAGAGCTCCAAGCCCGATAGACTGAAGGACATCAACAACTGGAGACCCATCACCATCGGCAGCATCCTACTCAGACTGTTTAGCAGAATCGTGACCGCCAGACTGTCCAAGGCTTGTCCTCTGAATCCTAGGCAGAGAGGCTTCATCCGGGCTGCTGGTTGCAGCGAGAACCTGAAGCTGTTGCAGACCATCATCTGGAGCGCCAAGAGAGAGCACAGACCTCTGGGCGTGGTGTTTGTGGACATCGCCAAAGCCTTCGACACCGTGTCCCACCAGCATATCATCCACGCCCTGCAACAAAGAGAGGTGGACCCCCACATCGTGGGCC…
LHA-5'UTR	GTTGACGCGATGTGATTTCTGCCCAGTGCTCTGAATGTCAAAGTGAAGAAATTCAATGAAGCGCGGGTAAACGGCGGGAGTAACTATGACTCTCTTAAGGGTCTAGTTACAACTGGGCATCGCTGCAGAGATCGCACCTCCTCGTGGTCCCGCTGGTAGCCCTTCGAAGGGTGACTAAGTCGATCTCTGCCCCAGGTACGGAGCCGTTGGGACTCACCAGTCCAACGTAACTCCTGCCTAAATTCGGTGAAACAAATTCCTCGGTAAAAAGCCCC
CMV-intron-GFP	GAACAAACGACCCAACACCCGTGCGTTTTATTCTGTCTTTTTATTGCCGATCCCCTCAGAAGAACTCGTCAAGAAGGCGATAGAAGGCGATGCGCTGCGAATCGGGAGCGGCGATACCGTAAAGCACGAGGAAGCGGTCAGCCCATTCGCCGCCAAGCTCTTCAGCAATATCACGGGTAGCCAACGCTATGTCCTGATAGCGGTCGGCCGCTTTACTTGTACAGCTCGTCCATGCCGAGAGTGATCCCGGCGGCGGTCACGAACTCCAGCAGGACCATGTGATCGCGCTTCTCGTTGGGGTCTTTGCTCAGGGCGGACTGGGTGCTCAGGTAGTGGTTGTCGGGCAGCAGCACGGGGCCGTCGCCGATGGGGGTGTTCTGCTGGTAGTGGTCGGCCAGG…
3'UTR-RHA	TTCAGGTTATTTAGATGCTTAGTTTTTGTACCTTTCTTGTTTTGTTTAGGATTTTGATAGTGTTAGTATTTTTATATTTTTGTACGATTGCATAATGTTCTTTTTTATACAGTTCTGTTTTAATAAAATAGACGATAGCTAGAGACGTTAGGGCAGCCACAAGCCAGTTAGGTAGCGGATAGTAGGTAGGAACAGACTTTTACTATTTCATAACGCGTCAATTACCACCTGATTTGGACCAATTCACGGGATTTGTCCAAGGTGGACGGGCCACCTTTACTTAACCCGGAAAAGGAACATATATAATTTATGTGTGTTCGATAAATAGCCAAATGCCTCGTCATCTAATTAGTGACGCGCATGAATGGATGAACGAGATTCCCACTGTCCCTACCTACT…

## Sheet: Primers
Name	Sequences	Usage	Size of PCR product (bp)	Template
WT-Tg-protein-up-F	CAAGAAGAAGAGGAAGGTTCCCGG	PCR for plasmids construction	2052	Synthetic sequence: R2Tg CDS-up
WT-Tg-protein-up-R	AGATTGAAAATCTCCATCGTTCTGCTGAACTC
WT-Tg-protein-down-F	AACGATGGAGATTTTCAATCTGTGGCTGACCACCG		2216	Synthetic sequence: R2Tg CDS-down
WT-Tg-protein-down-R	CGTCATGGTCTTTGTAGTCGGATC
LHA-5'UTR-F	TTTTGGCAAAGCTAGTGAATTCTAATACGACTCACTATAGGACCGGTGTTGACGCGATGTGATTTCTGC		342	Synthetic sequence: LHA-5'UTR
LHA-5'UTR-R	TGGGTCGTTTGTTCGGTACCGGGGCTTTTTACCGAGGAATTTG
CMV-GFP-F	GGTACCGAACAAACGACCCAACACCCG		2438	Synthetic sequence: CMV-intron-GFP
CMV-GFP-R	CTAAATAACCTGAACCCGGGCGTTACATAACTTACGGTAAATGGCCCGCCTGGCTGACCGCCCAACGAC
3'UTR-RHA-F	CCCGGGTTCAGGTTATTTAGATGCTTAGTTTTTGTACCT		456	Synthetic sequence: 3'UTR-RHA
3'UTR-RHA-R	TGAGATCCCCGCGCTGCAGGCTAGCTTCCCTTGGCTGTGGTTTCG
R2Tg-F1	TCTAGCGCCTCTGCTAACCA	For sanger sequencing of pCAG-R2Tg-3xFlag plasmid
R2Tg-F2	GTACGAATGCGTGCACTTCG
R2Tg-F3	AGAGACAAGCAACAGAGGCG
R2Tg-F4	ATTAGGACCGCTACACGGGA
R2Tg-F5	GCAGAATCGTGACCGCCAGA
R2Tg-F6	CCATCAACGGCACACCTCTG
R2Tg-F7	AAGGACAAGTTCCCCAAGCC
R2Tg-F8	CTTCGTCGGTTTCCCTCTGG
R2Tg-donor-F1	TCTAGCGCCTCTGCTAACCA	For sanger sequencing of mCherry-pCAG-donor(R2Tg)-GFP(intron) plasmid
R2Tg-donor-F2	CCCAACACCCGTGCGTTTTA
R2Tg-donor-F3	ACTGCAGAGGACTAACTGGG
R2Tg-donor-F4	CAGGGTTCATGGTGGCAAGA
R2Tg-donor-F5	GCGTGTACGGTGGGAGGTCT
R2Tg-donor-F6	GTGGCTGCCCTAACGTCTCT
R2Tg-donor-F7	CAGTGAGCGCAACGCAATT
